# Supplementary material for: Assessment of SARS-CoV-2 Immunity in Convalescent Children and Adolescents
Source: Front Immunol. 2021 Dec 17;12:797919. doi: 10.3389/fimmu.2021.797919 (PMC8718543; doi:10.3389/fimmu.2021.797919)
Supplement: Supplementary Table 1 — Other medical conditions in the controls. [file Table_1.xlsx]

## Sheet: Sheet1
	Medical Conditions
Control 1	Obesity, Asthma, Allergic Rhinitis
Control 2	Diplopia (spontaneously recovered), no autoimmune causes identified
Control 3	Syncope
Control 4	Healthy
Control 5	Healthy
Control 6	Healthy
Control 7	Healthy
Control 8	Healthy
Control 9	Healthy
Control 10	Healthy
Control 11	Healthy
Control 12	Healthy
Control 13	Healthy
Control 14	Healthy
Control 15	Healthy
Control 16	Healthy
Control 17	Healthy
Control 18	Healthy
Control 19	Healthy
Control 20	Healthy
